# Supplementary material for: Laser biospeckle as a method to investigate the short-term effects of far-red light on an arugula (Eruca sativa Mill) plant
Source: Front Plant Sci. 2025 Feb 25;16:1496790. doi: 10.3389/fpls.2025.1496790 (PMC11893838; doi:10.3389/fpls.2025.1496790)
Supplement: Supplementary Information S4 — Video under NoFR for a 1-month-old leaf. [file DataSheet4.zip]

Archive with 1 entries (1 files):
- SupplementS41monthleafNOFRBioSpeckle.mp4
